# Supplementary material for: Structural basis for ion selectivity in TMEM175 K+ channels
Source: eLife. 2020 Apr 8;9:e53683. doi: 10.7554/eLife.53683 (PMC7176437; doi:10.7554/eLife.53683)
Supplement: Supplementary file 1. — The resolution cutoff was determined by CC1/2 criterion. For the native data set seven datasets from a single crystal were merged together. For the K+/S data set, two sets from a single crystal have been merged together. For the Cs+ dataset, three datasets from three crystals have been merged together. Six data sets from two crystals have been merged together for the Rb+ data set. For the Zn2+ data set, two data sets from two crystals have been merged together. [file elife-53683-supp1.odt]

Native
K+/S
Cs+
Rb+
Zn2+


PDB Code
6HD8

6HDA
6HD9
6HDB


Data collection


Wavelength (Å)
0.87933
2.02460
2.00690
0.79480
1.24610
Space group
P4 21 2
P4 21 2
P4 21 2
P4 21 2
P4 21 2
Unit cell dimensions


a, b, c (Å)
131.2 131.2 132.6
132.0 132.0 132.6
131.7 131.7 131.5
130.5 130.5 132.4
131.9 131.9 132.7
α, ß, λ (°)
90, 90, 90
90, 90, 90
90, 90, 90
90, 90, 90
90, 90, 90
Resolution (Å)
46.6-2.4
46.8-3.5
46.5-3.8
46.5-3.5
46.64-2.90

(2.49-2.4)*
(3.63-3.5)*
(3.94-3.8)*
(3.62-3.5)*
(3.0-2.9)*
Rmeas (%)
29.1(415.3)
6.8 (128.3)
24.8 (776.8)
27.9 (351.2)
17.7(1,432)
Rpim (%)
2.2 (43.1)
1.8 (30.3)
1.9 (41.7)
3.3 (74.0)
2.6 (223.0)
I/σI
22.7(1.5)
15.6 (2.0)
10.2 (1.0)
11.4 (1.4)
10.2 (0.60)
CC1/2
100.0 (49.4)
99.6 (88.6)
100.0 (75.7)
100.0 (51.1)
99.9 (46.7)
Completeness (%)
99.3 (99.4)
99.8 (98.3)
99.9 (100.0)
99.3 (93.2)
99.9 (99.8)
Redundancy
166.6(83.2)
9.6 (9.3)
40. (40.0)
27.7 (23.0)
27.0 (27.1)
Unique reflections
45,710 (4500)
28,188 (2080)
11,875 (1153)
14,836 (1400)
26,575 (2,588)


Refinement


Resolution (Å)
24.16 – 2.40

30.21 – 3.80
21.47 – 3.50
44.1 – 2.90
Rwork/Rfree
0.209/0.253

0.280/0.337
0.289/0.291
0.275/0.286
Ramachandran


favored/outlier
95.9/0.0

94.0/0.3
95.9/0.0
95.3/0.2
No. atoms
5,670

5,549
5,532
5,548
 Protein
5,463

5,463
5,463
5,463
 Ligand/ion
55

54
54
56
 Water
152

32
15
29
B-factors
132.7

170.2
173.3
161.8
 Protein
134.1

171.0
174.2
162.2
 Ligand/ion
91.7

93.5
93.7
141.5
 Water
95.1

158.7
156.0
124.6
R.m.s. deviations


 Bond lengths (Å)
0.014

0.013
0.016
0.013
 Bond angles (°)
1.57

1.49
1.82
1.52
Clashcore
0.54

1.36
1.27
0.09


*Values in parentheses are for highest-resolution shell.


Supplementary file 1. Crystallographic data collection and refinement statistics. The resolution cutoff was determined by CC1/2 criterion. For the native data set seven datasets from a single crystal were merged together. For the K+/S data set, two sets from a single crystal have been merged together. For the Cs+ dataset, three datasets from three crystals have been merged together. Six data sets from two crystals have been merged together for the Rb+ data set. For the Zn2+ data set, two data sets from two crystals have been merged together. 
