# Supplementary material for: Structural basis for ion selectivity in TMEM175 K+ channels
Source: eLife. 2020 Apr 8;9:e53683. doi: 10.7554/eLife.53683 (PMC7176437; doi:10.7554/eLife.53683)
Supplement: Supplementary file 2. — The resolution cutoff was determined by CC1/2 criterion. For the datasets of the T38A mutant and the T38A mutant soaked with Zn2+, four datasets from two crystals have been merged together each. [file elife-53683-supp2.odt]

T38A_Native
T38A_Zn2+


PDB Code
6HDC
6SWR


Data collection


Wavelength (Å)
1.00004
1.280961

Space group
P4 21 2
P21 2 21

Unit cell dimensions


a, b, c (Å)
133.5 133.5 132.5
129.8  131.6 151.8  

α, ß, λ (°)
90, 90, 90
90, 90, 90

Resolution (Å)
47.2- 3.40
49.7-3.2


(3.67-3.40)*
(3.32-3.2)*

Rmeas (%)
255.2 (10,621)
48.0 (17,764)

Rpim (%)
21.6 (901.5)
6.8 (254.3)

I/σI
6.5 (1.4)
6.5 (0.5)

CC1/2
99.9 (79.7)
99.3 (66.6)

Completeness (%)
99.9 (99.6)
99.7 (99.8)

Redundancy
146.0 (144.6)
51.8 (47.2)

Unique reflections
 16,953 (3435)
43,391 (4510)


Refinement


Resolution (Å)
22.25– 3.40
28.62-3.2

Rwork/Rfree
0.273/0.292
0.269/0.299

Ramachandran


favored/outlier
95.9/0.0
95.7/0.37

No. atoms
5,542
10,962

 Protein
5,461
10,806

 Ligand/ion
54
107

 Water
27
49

B-factors
178.9
223.8

 Protein
179.6
224.4

 Ligand/ion
150.7
201.8

 Water
101.8
138.9

R.m.s. deviations


 Bond lengths (Å)
0.016
0.016

 Bond angles (°)
1.81
1.72

Clashcore
0.99
2.84


*Values in parentheses are for highest-resolution shell.


Supplementary file 2. Crystallographic data collection and refinement statistics. The resolution cutoff was determined by CC1/2 criterion. For the datasets of the T38A mutant and the T38A mutant soaked with Zn2+, four datasets from two crystals have been merged together each.
